# Supplementary material for: Circ-GALNT16 restrains colorectal cancer progression by enhancing the SUMOylation of hnRNPK
Source: J Exp Clin Cancer Res. 2021 Aug 27;40:272. doi: 10.1186/s13046-021-02074-7 (PMC8400830; doi:10.1186/s13046-021-02074-7)
Supplement: Supplementary file 16 — Additional file 16: Table S6. The mRNA sequencing results constructed in circ-GALNT16 overexpression and control RKO cells. [file 13046_2021_2074_MOESM16_ESM.xlsx]

## Sheet: DLD_1_OEVSDLD_1_Vector
Table. S6 RNA-seq between circ-GALNT16 overexpression and control RKO cells
GeneName	log2FC	Pvalue	padj	Style	RKO_OE1	RKO_OE2	RKO_OE3	RKO_NC1	RKO_NC2	RKO_NC3	EnsemblID
LCN2	-3.14193	4.59797e-38	6.36267e-34	down	344	325	338	3268	1620	2641	ENSG00000148346
SERPINE1	-2.49773	8.45892e-21	5.85273e-17	down	62	100	78	341	377	426	ENSG00000106366
C3	-4.79811	6.8332e-20	3.15193e-16	down	6	4	2	108	81	92	ENSG00000125730
MT-TP	-1.58715	3.31476e-19	1.14674e-15	down	862	923	924	2184	2322	2321	ENSG00000210196
PADI1	-2.19903	1.5294e-18	4.23277e-15	down	97	129	135	476	348	571	ENSG00000142623
DUSP5	-1.96606	7.93831e-18	1.83084e-14	down	2655	3911	3482	9731	10177	13219	ENSG00000138166
CXCL8	-3.2445	3.86346e-17	7.6375e-14	down	24	24	18	106	173	247	ENSG00000169429
EMP1	-1.45163	1.20026e-16	2.07615e-13	down	772	796	936	1742	1876	2095	ENSG00000134531
SAT1	-1.75854	2.42247e-15	3.70945e-12	down	2397	2956	3366	6389	8334	9859	ENSG00000130066
RSRP1	-1.56036	6.26108e-15	7.87643e-12	down	303	240	313	616	753	727	ENSG00000117616
MT-RNR2	-1.38218	7.37325e-14	8.18696e-11	down	41702	48163	55273	96618	114977	103422	ENSG00000210082
SEMA7A	-1.9865	7.69117e-14	8.18696e-11	down	87	98	75	286	235	353	ENSG00000138623
CYR61	-1.63431	1.94307e-13	1.92058e-10	down	1527	1870	1694	3929	3786	5634	ENSG00000142871
SDC4	-1.33165	2.10872e-13	1.94537e-10	down	1797	1949	2022	4389	3336	4503	ENSG00000124145
ANGPTL4	-2.06944	7.19333e-13	6.22133e-10	down	77	83	70	257	196	365	ENSG00000167772
IL32	-1.97669	8.22033e-12	5.41681e-09	down	105	95	107	424	197	400	ENSG00000008517
H1F0	-1.36225	2.69923e-11	1.69782e-08	down	2157	2611	2542	5588	4123	6166	ENSG00000189060
PER1	-1.59538	4.22441e-11	2.33829e-08	down	405	428	490	1108	764	1490	ENSG00000179094
KRT15	-1.7164	4.71833e-11	2.51124e-08	down	84	107	97	278	202	320	ENSG00000171346
SAA1	-5.01079	6.15712e-11	3.15564e-08	down	15	19	5	581	146	383	ENSG00000173432
NEURL1B	-1.11581	6.80874e-11	3.36498e-08	down	460	443	541	922	768	926	ENSG00000214357
ST3GAL1	-1.38398	7.27557e-11	3.4717e-08	down	163	178	215	418	333	463	ENSG00000008513
ARL4C	-1.07118	9.26247e-11	4.13465e-08	down	1120	1205	1343	2123	2116	2206	ENSG00000188042
C6orf222	-2.20316	1.17103e-10	4.9105e-08	down	33	33	42	106	109	200	ENSG00000189325
TNFAIP2	-2.28225	1.53596e-10	6.25134e-08	down	23	23	24	113	64	110	ENSG00000185215
TIMP3	-1.33528	3.76183e-10	1.44601e-07	down	290	372	346	682	645	816	ENSG00000100234
SGPP2	-1.20713	5.3879e-10	1.93939e-07	down	199	216	252	431	396	460	ENSG00000163082
MXD1	-1.40861	5.60598e-10	1.93939e-07	down	413	449	576	806	1121	1237	ENSG00000059728
LGALS1	-1.80493	6.69979e-10	2.26126e-07	down	219	375	272	1017	564	1012	ENSG00000100097
SLC25A37	-1.01043	1.15168e-09	3.61694e-07	down	3071	3054	3778	5457	4897	6304	ENSG00000147454
PDGFRL	-1.42762	1.25558e-09	3.77712e-07	down	87	105	122	222	223	260	ENSG00000104213
POFUT2	-1.19077	1.56207e-09	4.59912e-07	down	523	559	647	1169	863	1280	ENSG00000186866
HSPA5	-1.23457	1.93715e-09	5.58465e-07	down	14521	14254	15974	22802	30571	34441	ENSG00000044574
CPA4	-1.37647	2.58601e-09	7.15705e-07	down	110	111	109	223	230	266	ENSG00000128510
CDK7	-1.04431	3.74779e-09	9.78528e-07	down	515	506	703	954	986	1008	ENSG00000134058
LRRC8A	-1.14397	4.55471e-09	1.16719e-06	down	946	839	1037	1690	1392	2137	ENSG00000136802
TGM2	-2.15338	6.6098e-09	1.60467e-06	down	35	75	44	228	120	242	ENSG00000198959
C1orf132	-1.94	7.91393e-09	1.85307e-06	down	39	22	47	89	125	126	ENSG00000203709
CDKN1C	-1.68297	8.66628e-09	1.93426e-06	down	186	282	294	743	414	911	ENSG00000129757
NDRG1	-1.32905	9.03422e-09	1.98437e-06	down	1061	1488	1371	3073	2053	3221	ENSG00000104419
FAM234B	-1.26396	1.10764e-08	2.39492e-06	down	135	132	135	252	282	274	ENSG00000084444
PLAT	-1.70995	1.3451e-08	2.86361e-06	down	54	65	42	155	129	164	ENSG00000104368
PLAUR	-1.35871	1.49495e-08	3.08763e-06	down	514	564	558	1181	820	1546	ENSG00000011422
SYNGR3	-1.84626	1.82735e-08	3.71866e-06	down	28	34	29	96	76	104	ENSG00000127561
AC016831.1	-1.74745	1.94995e-08	3.91064e-06	down	74	57	117	159	278	241	ENSG00000226380
GOLGA2	-1.00765	2.70706e-08	5.08091e-06	down	2695	3138	3286	5451	4327	5648	ENSG00000167110
ADGRB2	-1.29055	2.71706e-08	5.08091e-06	down	295	302	295	683	434	729	ENSG00000121753
ST3GAL5	-1.30315	2.93029e-08	5.40658e-06	down	139	186	222	331	384	408	ENSG00000115525
KHDC4	-1.04774	3.13009e-08	5.66052e-06	down	638	503	606	902	1050	1057	ENSG00000132680
SPNS2	-1.32585	3.16828e-08	5.66052e-06	down	866	1092	995	2245	1445	2592	ENSG00000183018
OTUB2	-1.25672	3.19064e-08	5.66052e-06	down	110	115	117	225	207	254	ENSG00000089723
CX3CL1	-1.31507	4.56414e-08	7.96803e-06	down	171	222	188	449	319	458	ENSG00000006210
CCNG2	-1.21711	4.60646e-08	7.96803e-06	down	409	517	630	902	1163	934	ENSG00000138764
TIPARP	-1.13963	7.09186e-08	1.1683e-05	down	608	555	745	914	1273	1292	ENSG00000163659
RAB6B	-1.50614	7.40046e-08	1.19079e-05	down	119	124	101	297	188	346	ENSG00000154917
NOL4L	-1.38773	9.16295e-08	1.40885e-05	down	76	68	76	163	130	190	ENSG00000197183
ETV3	-1.01952	9.35298e-08	1.42227e-05	down	419	336	485	640	653	793	ENSG00000117036
GRB7	-1.1515	9.65855e-08	1.43715e-05	down	599	729	726	1356	973	1523	ENSG00000141738
SLC44A4	-1.26946	9.97859e-08	1.46898e-05	down	197	273	283	579	384	567	ENSG00000204385
TPPP	-1.4063	1.7055e-07	2.36008e-05	down	97	118	137	331	178	276	ENSG00000171368
RNF39	-1.41291	1.75345e-07	2.40241e-05	down	237	356	316	700	470	884	ENSG00000204618
JMJD6	-1.15222	2.27936e-07	3.00398e-05	down	477	491	470	819	733	1144	ENSG00000070495
ERRFI1	-1.00091	2.46001e-07	3.15201e-05	down	6814	7516	8565	10636	13688	13836	ENSG00000116285
GEM	-1.0203	2.48471e-07	3.15444e-05	down	253	268	310	435	442	531	ENSG00000164949
CSRP2	-1.04428	3.91939e-07	4.63559e-05	down	235	196	234	426	311	413	ENSG00000175183
ABCG1	-1.70182	4.04045e-07	4.73829e-05	down	32	51	39	102	92	142	ENSG00000160179
EPHA2	-1.02104	4.4447e-07	5.04145e-05	down	2850	2952	2989	4682	4094	6251	ENSG00000142627
YIPF2	-1.08815	4.7824e-07	5.38039e-05	down	628	838	755	1377	1092	1526	ENSG00000130733
LDLR	-1.11462	4.94643e-07	5.47589e-05	down	3881	4027	4580	6761	5809	10123	ENSG00000130164
AC020916.1	-1.45783	5.77946e-07	6.29734e-05	down	127	124	124	306	175	391	ENSG00000267519
CSF2	-2.2126	6.03383e-07	6.52314e-05	down	15	22	12	61	44	89	ENSG00000164400
RASSF5	-1.02132	6.50072e-07	6.97341e-05	down	288	316	306	491	469	594	ENSG00000266094
MTMR11	-1.46729	6.88698e-07	7.27496e-05	down	39	40	49	91	94	110	ENSG00000014914
PLAU	-1.21899	7.17008e-07	7.40445e-05	down	150	195	183	371	260	408	ENSG00000122861
ZBTB18	-1.37453	9.42554e-07	9.45149e-05	down	113	67	135	177	234	259	ENSG00000179456
NEAT1	-1.17498	9.92192e-07	9.80711e-05	down	2014	1308	1914	2502	4013	3225	ENSG00000245532
NOTCH1	-1.01867	1.02472e-06	9.98595e-05	down	485	381	553	755	651	986	ENSG00000148400
SLC2A3	-1.10934	1.20358e-06	0.000114863	down	539	551	585	761	1015	1245	ENSG00000059804
GSDMB	-1.00144	1.21588e-06	0.000115242	down	237	232	304	382	405	500	ENSG00000073605
GLI2	-1.53062	1.40455e-06	0.000130444	down	76	32	68	150	115	156	ENSG00000074047
ITGAX	-2.53626	1.45658e-06	0.000133484	down	6	8	8	33	29	45	ENSG00000140678
FCHO1	-1.69036	1.87044e-06	0.000166988	down	28	29	26	76	57	93	ENSG00000130475
EFNB1	-1.13635	2.56681e-06	0.000215269	down	159	173	227	382	244	402	ENSG00000090776
IRS2	-1.19393	2.89275e-06	0.000241144	down	123	130	169	249	206	351	ENSG00000185950
KRT81	-1.76958	3.09212e-06	0.000254695	down	18	20	21	54	59	55	ENSG00000205426
DBN1	-1.29727	3.28077e-06	0.00026381	down	53	62	58	126	102	130	ENSG00000113758
CCDC88B	-1.27507	3.33743e-06	0.000263905	down	84	76	120	184	139	240	ENSG00000168071
DNAJB4	-1.29374	3.71424e-06	0.000290382	down	181	153	288	289	455	502	ENSG00000162616
KCTD7	-1.37934	3.9441e-06	0.000303213	down	42	35	61	99	89	109	ENSG00000243335
AL606834.2	-2.13285	3.9855e-06	0.000304703	down	22	21	30	47	147	67	ENSG00000269906
RAB3A	-1.78993	4.12502e-06	0.000311924	down	21	38	41	96	60	135	ENSG00000105649
KCNN4	-2.3394	4.68245e-06	0.000344658	down	11	9	8	51	24	45	ENSG00000104783
AFAP1L2	-1.60262	4.86666e-06	0.000356322	down	25	39	33	69	92	86	ENSG00000169129
DUSP4	-1.06061	5.2575e-06	0.000372295	down	218	216	261	383	310	521	ENSG00000120875
NFIL3	-1.00312	5.27453e-06	0.000372295	down	144	134	164	221	262	254	ENSG00000165030
KYAT1	-1.19568	5.60374e-06	0.000383884	down	113	132	117	271	167	265	ENSG00000171097
AL390719.1	-1.13881	5.79854e-06	0.000395272	down	147	190	159	346	235	346	ENSG00000217801
BIRC3	-1.37059	6.29883e-06	0.000423123	down	192	136	295	338	597	369	ENSG00000023445
TNFAIP3	-1.20848	7.60711e-06	0.000497293	down	144	81	136	187	237	265	ENSG00000118503
ARID3B	-1.08796	7.6186e-06	0.000497293	down	106	109	125	188	171	246	ENSG00000179361
RBM24	-1.67062	7.68551e-06	0.000499305	down	22	26	21	56	57	72	ENSG00000112183
IGFBP6	-1.37424	8.23131e-06	0.000524359	down	191	254	249	587	268	673	ENSG00000167779
RND3	-1.06685	8.25084e-06	0.000524359	down	459	320	601	627	878	861	ENSG00000115963
CACNA2D2	-1.35615	9.03569e-06	0.000565773	down	41	35	47	97	71	95	ENSG00000007402
NR4A3	-1.76663	9.12488e-06	0.000568784	down	42	29	35	67	74	161	ENSG00000119508
CYP24A1	-1.97449	9.32851e-06	0.000578869	down	21	19	18	41	94	54	ENSG00000019186
SP6	-1.2024	1.03089e-05	0.000636851	down	59	66	70	136	101	140	ENSG00000189120
CDKN2B	-1.25013	1.06036e-05	0.000644876	down	46	53	65	126	95	105	ENSG00000147883
C10orf10	-1.29721	1.09691e-05	0.000662842	down	48	67	65	142	95	136	ENSG00000165507
PLAG1	-2.26659	1.10191e-05	0.000662969	down	9	7	14	30	55	33	ENSG00000181690
HOTAIRM1	-1.58955	1.11248e-05	0.000666428	down	22	27	29	67	51	79	ENSG00000233429
NR1D1	-1.15727	1.17535e-05	0.000686266	down	704	916	845	1431	1066	2161	ENSG00000126368
CCL20	-4.12911	1.21279e-05	0.000699275	down	3	1	0	23	20	16	ENSG00000115009
TNFRSF25	-1.0523	1.23224e-05	0.000701129	down	144	133	157	281	182	293	ENSG00000215788
KLF7	-1.02859	1.23567e-05	0.000701129	down	300	212	379	406	542	544	ENSG00000118263
NGEF	-1.71552	1.31265e-05	0.000737039	down	27	28	31	79	45	114	ENSG00000066248
KLHL24	-1.18005	1.41178e-05	0.000784586	down	261	204	391	399	670	510	ENSG00000114796
LRRC3	-1.00291	1.4868e-05	0.000819692	down	265	311	324	550	366	605	ENSG00000160233
SAA2	-5.17697	1.52364e-05	0.000833367	down	2	0	0	26	13	22	ENSG00000134339
JUN	-1.66949	1.69192e-05	0.000914564	down	575	670	595	1035	834	3107	ENSG00000177606
MTSS1	-1.18662	1.7179e-05	0.000923447	down	66	57	75	104	135	135	ENSG00000170873
HBP1	-1.03	1.7217e-05	0.000923447	down	314	348	507	526	773	665	ENSG00000105856
DBP	-1.24481	1.77226e-05	0.000936052	down	395	650	601	1357	662	1299	ENSG00000105516
PMP22	-1.04571	1.82492e-05	0.000952954	down	98	91	104	149	166	190	ENSG00000109099
CALB2	-3.19964	1.98761e-05	0.00102629	down	2	6	1	21	19	31	ENSG00000172137
CCDC28B	-1.57948	2.07905e-05	0.00105772	down	23	22	26	68	44	66	ENSG00000160050
GPC2	-1.44164	2.10747e-05	0.00106825	down	28	29	59	93	80	86	ENSG00000213420
PIK3AP1	-1.04099	2.12835e-05	0.00107489	down	213	123	177	266	307	303	ENSG00000155629
ZNF697	-1.04465	2.27453e-05	0.00114455	down	105	91	137	161	196	211	ENSG00000143067
IER5	-1.02981	2.42839e-05	0.00120445	down	544	674	671	1067	766	1425	ENSG00000162783
SPHK1	-1.41219	2.47812e-05	0.00122036	down	50	81	58	180	94	156	ENSG00000176170
NKX6-1	-2.25817	2.51205e-05	0.00122406	down	7	8	17	49	21	57	ENSG00000163623
IGFBP3	-1.18139	2.66289e-05	0.00127237	down	74	84	68	131	129	173	ENSG00000146674
KRT13	-1.98851	2.69649e-05	0.00127616	down	12	32	21	56	49	115	ENSG00000171401
TNFRSF9	-2.30892	2.70208e-05	0.00127616	down	11	9	5	27	46	31	ENSG00000049249
KDELC1	-1.08434	2.88413e-05	0.0013375	down	79	65	73	125	121	139	ENSG00000134901
AQP3	-1.11468	2.97361e-05	0.0013634	down	182	234	222	390	267	512	ENSG00000165272
SNPH	-1.26784	2.97548e-05	0.0013634	down	67	73	63	137	98	179	ENSG00000101298
INSIG2	-1.13992	3.18541e-05	0.00143127	down	153	143	203	228	398	278	ENSG00000125629
FAM171A2	-1.23043	3.18565e-05	0.00143127	down	94	116	89	223	133	242	ENSG00000161682
WNT7B	-1.04746	3.26021e-05	0.00144599	down	179	205	231	393	240	437	ENSG00000188064
MAFF	-1.07314	3.29313e-05	0.00145592	down	478	577	595	894	676	1358	ENSG00000185022
AC087588.2	-2.11263	3.79023e-05	0.00163994	down	13	7	12	24	47	43	ENSG00000274976
CDK20	-1.03051	4.19767e-05	0.0017873	down	110	116	123	191	159	249	ENSG00000156345
CDKN2D	-1.18541	4.26091e-05	0.00180314	down	125	189	148	335	200	361	ENSG00000129355
CAPN10-AS1	-1.31397	4.50162e-05	0.00187067	down	37	35	49	87	63	101	ENSG00000260942
DYRK3	-1.5791	5.24053e-05	0.00207196	down	39	21	19	70	58	71	ENSG00000143479
CXCL3	-1.35901	5.46336e-05	0.00212365	down	28	34	36	75	57	79	ENSG00000163734
CEACAM1	-1.54486	5.70115e-05	0.00217935	down	20	32	32	62	52	92	ENSG00000079385
HERPUD1	-1.03124	5.84007e-05	0.00221411	down	1370	1552	1541	2033	1982	3671	ENSG00000051108
LYPD3	-1.29789	5.89137e-05	0.00222257	down	45	65	51	116	82	138	ENSG00000124466
CCL22	-3.04852	6.50166e-05	0.00241855	down	1	3	6	13	20	35	ENSG00000102962
TNC	-1.02105	7.02066e-05	0.00257015	down	71	63	84	135	108	126	ENSG00000041982
COL9A2	-2.15697	7.13757e-05	0.00259238	down	6	8	9	33	22	31	ENSG00000049089
HES7	-1.03879	7.44259e-05	0.00267508	down	153	183	173	341	198	347	ENSG00000179111
SEMA6B	-1.2033	7.69466e-05	0.00272324	down	148	264	231	492	262	506	ENSG00000167680
SELENOM	-1.4788	7.84197e-05	0.00276125	down	67	160	113	340	147	328	ENSG00000198832
CHAD	-2.14423	8.56697e-05	0.00292516	down	6	8	9	26	24	35	ENSG00000136457
AC039056.2	-3.20926	8.59119e-05	0.00292516	down	6	1	1	14	19	29	ENSG00000278493
DLL4	-1.27908	8.65094e-05	0.00292516	down	61	59	63	137	74	164	ENSG00000128917
ZNF436-AS1	-1.76399	8.66682e-05	0.00292516	down	16	17	14	43	31	61	ENSG00000249087
RGCC	-1.5769	9.00054e-05	0.00301573	down	20	13	25	45	45	53	ENSG00000102760
IL10RA	-2.43867	9.04948e-05	0.0030248	down	3	6	8	20	33	23	ENSG00000110324
NR4A1	-1.00919	9.36967e-05	0.00309894	down	490	512	515	757	606	1214	ENSG00000123358
CHI3L1	-1.02482	9.4255e-05	0.00310429	down	102	88	83	153	133	182	ENSG00000133048
ALDOC	-1.4775	9.68172e-05	0.00315049	down	38	56	39	118	59	140	ENSG00000109107
ZNF467	-1.35941	0.000114385	0.00354699	down	32	47	42	101	57	105	ENSG00000181444
RNF122	-1.23282	0.000115956	0.00357373	down	41	44	41	75	73	101	ENSG00000133874
PHYHD1	-1.03623	0.000120502	0.00365683	down	78	59	72	131	99	129	ENSG00000175287
C12orf76	-1.03037	0.000123277	0.00370045	down	82	118	107	162	193	171	ENSG00000174456
BMF	-1.04131	0.000131254	0.00389052	down	91	118	121	221	134	218	ENSG00000104081
ZBED2	-1.82258	0.000134567	0.00394521	down	13	13	10	38	40	29	ENSG00000177494
PDZK1IP1	-1.19045	0.000135882	0.003972	down	56	81	99	179	98	175	ENSG00000162366
OASL	-1.24578	0.000144808	0.00415129	down	38	39	46	98	57	90	ENSG00000135114
TCTE3	-2.19205	0.000148612	0.00420552	down	9	9	4	22	32	31	ENSG00000184786
RGS2	-1.39075	0.000159812	0.00445109	down	29	23	35	60	47	83	ENSG00000116741
PDK4	-1.6395	0.000161788	0.00445982	down	18	22	38	41	93	64	ENSG00000004799
SNAI1	-1.0923	0.000163248	0.0044822	down	95	96	119	176	124	254	ENSG00000124216
RUSC1-AS1	-1.00752	0.000163701	0.00448572	down	152	132	143	185	215	319	ENSG00000225855
GPRC5B	-1.55596	0.000177208	0.00478014	down	17	19	17	41	39	51	ENSG00000167191
TMEM74B	-2.39916	0.000190679	0.00504517	down	6	4	5	17	20	29	ENSG00000125895
PRDM1	-1.49916	0.000212569	0.0055292	down	17	18	25	41	42	58	ENSG00000057657
CYP1A1	-1.28811	0.000246833	0.00626731	down	25	29	32	65	50	61	ENSG00000140465
SCART1	-2.19269	0.00025132	0.00634628	down	11	5	4	25	23	29	ENSG00000214279
ADRB2	-2.9016	0.000275239	0.00683809	down	1	4	3	14	19	17	ENSG00000169252
LINC02475	-1.71672	0.000278154	0.00689803	down	11	15	21	33	59	35	ENSG00000251350
HBEGF	-1.1176	0.000282679	0.00697276	down	175	269	238	305	333	612	ENSG00000113070
FAM46B	-1.06194	0.00028751	0.00706672	down	58	48	56	89	82	112	ENSG00000158246
FOSB	-3.16392	0.000301785	0.00728815	down	26	31	33	103	67	513	ENSG00000125740
C1QL4	-2.06165	0.00032344	0.00771684	down	13	8	5	25	23	44	ENSG00000186897
LINC00173	-2.02243	0.00032837	0.00779415	down	8	5	9	23	25	26	ENSG00000196668
FOXD2-AS1	-1.11926	0.000345891	0.00804443	down	45	47	40	89	71	82	ENSG00000237424
BTBD11	-1.11917	0.000347844	0.00804927	down	54	47	53	116	94	70	ENSG00000151136
FAM105A	-1.84048	0.00037008	0.00839535	down	9	9	15	27	44	26	ENSG00000145569
PLXNB3	-1.12277	0.000408527	0.00917728	down	47	55	45	94	70	107	ENSG00000198753
HAPLN3	-1.09171	0.0004171	0.0093094	down	55	73	51	108	93	123	ENSG00000140511
WNT5A	-1.54194	0.000419242	0.00934215	down	18	17	22	36	63	38	ENSG00000114251
PTPRH	-1.05469	0.000429502	0.0094641	down	71	127	111	182	142	219	ENSG00000080031
AP005233.2	-1.64749	0.000458122	0.00982915	down	9	14	16	38	33	31	ENSG00000260877
UNC13A	-1.69365	0.00052603	0.0108255	down	16	6	19	44	34	31	ENSG00000130477
C1S	-1.87423	0.000564599	0.0114074	down	7	10	8	25	26	26	ENSG00000182326
NEURL3	-1.32255	0.000565506	0.0114074	down	22	53	45	87	64	103	ENSG00000163121
DYSF	-1.76902	0.000593812	0.0117893	down	7	11	13	25	28	35	ENSG00000135636
YPEL2	-1.09997	0.000615533	0.0121335	down	84	51	141	132	166	182	ENSG00000175155
AL442125.1	-1.22951	0.000631189	0.0123449	down	34	25	42	50	76	69	ENSG00000276248
CD274	-1.17452	0.000632499	0.0123449	down	59	45	89	78	150	127	ENSG00000120217
EGR2	-2.1057	0.000640082	0.0124577	down	9	18	26	29	26	135	ENSG00000122877
XYLT1	-1.04824	0.00066008	0.0128289	down	40	59	74	96	89	113	ENSG00000103489
ZNF699	-1.02365	0.000663276	0.0128729	down	76	51	95	104	150	116	ENSG00000196110
PGF	-2.20709	0.000694887	0.0134112	down	4	8	4	26	16	21	ENSG00000119630
YOD1	-1.02879	0.000703971	0.0135487	down	389	274	598	483	953	643	ENSG00000180667
PGM2L1	-1.01628	0.000783817	0.0148176	down	240	165	279	259	533	337	ENSG00000165434
SLCO4A1-AS1	-1.86314	0.000809687	0.0151822	down	15	8	11	32	17	55	ENSG00000232803
DPEP1	-1.24501	0.000811399	0.0151937	down	24	24	27	57	42	50	ENSG00000015413
GADD45B	-1.09484	0.000833491	0.0155028	down	554	776	665	1191	612	1834	ENSG00000099860
AC241952.1	-1.07514	0.000837844	0.0155569	down	98	52	106	106	179	156	ENSG00000275131
AC132938.6	-2.31123	0.000890668	0.0160902	down	8	1	11	23	14	44	ENSG00000279744
SLC5A1	-1.6552	0.000892748	0.0161067	down	8	19	12	31	34	39	ENSG00000100170
ETNK2	-1.08432	0.00091508	0.0163636	down	93	92	65	163	96	194	ENSG00000143845
AP003774.1	-2.01574	0.000917728	0.0163865	down	5	7	8	28	14	26	ENSG00000181908
ARL4D	-1.29692	0.000956046	0.0168318	down	32	44	34	74	46	110	ENSG00000175906
RGS14	-1.11273	0.00097866	0.017121	down	46	42	53	96	53	107	ENSG00000169220
CXCL1	-1.81978	0.00102454	0.0176999	down	13	7	13	26	19	52	ENSG00000163739
AL139289.1	-2.08131	0.00105813	0.0181894	down	2	6	13	26	19	28	ENSG00000229431
TFEB	-1.56872	0.0010996	0.0187392	down	16	46	18	64	48	94	ENSG00000112561
KRT6A	-2.06303	0.00111752	0.0189719	down	5	5	7	16	19	24	ENSG00000205420
LZTS3	-1.0263	0.00111888	0.0189719	down	116	126	100	239	114	242	ENSG00000088899
AL391056.1	-1.65826	0.00112148	0.0189719	down	7	11	19	33	37	26	ENSG00000227619
NFATC4	-1.00728	0.00114008	0.0192162	down	54	64	67	105	74	134	ENSG00000100968
ADAMTS14	-1.27444	0.00116569	0.0194817	down	32	19	27	69	40	49	ENSG00000138316
LPO	-1.83219	0.0012106	0.0199432	down	5	8	11	26	23	22	ENSG00000167419
RASGEF1A	-1.71547	0.00130369	0.0209259	down	8	12	9	22	29	29	ENSG00000198915
ANO1	-1.77951	0.00134835	0.0214712	down	12	4	14	22	33	29	ENSG00000131620
LTB	-2.64869	0.00139322	0.0219583	down	7	1	2	24	8	21	ENSG00000227507
FAM131B	-1.0106	0.00153971	0.0237944	down	48	72	59	118	75	113	ENSG00000159784
CHRD	-1.3846	0.0015424	0.0237946	down	15	15	20	45	31	33	ENSG00000090539
ANG	-1.66222	0.00154711	0.0238136	down	11	12	9	37	19	30	ENSG00000214274
KLHL28	-1.02868	0.00155104	0.0238217	down	93	92	167	133	264	187	ENSG00000179454
ADAMTS15	-1.20325	0.00164029	0.0248976	down	36	24	23	56	44	61	ENSG00000166106
SSSCA1-AS1	-1.70851	0.00169861	0.0255493	down	9	10	10	32	16	32	ENSG00000260233
PPM1J	-1.12182	0.00178217	0.0263479	down	52	71	81	161	63	151	ENSG00000155367
AC005481.1	-1.67035	0.00180594	0.0265011	down	12	6	20	27	24	48	ENSG00000222012
SOCS3	-1.18703	0.00181692	0.0266341	down	24	37	36	59	45	82	ENSG00000184557
PRKCZ-AS1	-1.27096	0.00189378	0.0274698	down	23	17	36	42	42	67	ENSG00000182873
AL359504.2	-1.99292	0.00190995	0.0276463	down	13	4	5	37	16	21	ENSG00000271576
WDR66	-1.19802	0.00195748	0.0282184	down	25	30	28	71	38	52	ENSG00000158023
DHRS3	-1.10296	0.00211926	0.029512	down	49	70	56	146	61	114	ENSG00000162496
AC078993.1	-1.05213	0.00218453	0.0302295	down	28	32	40	59	51	63	ENSG00000238178
SLC25A48	-1.56073	0.00247443	0.0329959	down	13	12	9	31	20	34	ENSG00000145832
IGFL1P1	-1.20748	0.00267069	0.0347995	down	20	21	43	59	39	62	ENSG00000268879
PELI2	-1.43192	0.00269973	0.0349475	down	11	17	15	29	39	29	ENSG00000139946
TMCC2	-1.42526	0.0028937	0.036703	down	10	23	22	32	34	58	ENSG00000133069
TMC7	-1.06775	0.00290369	0.0367526	down	24	40	54	63	68	74	ENSG00000170537
SH2D3C	-1.98069	0.00292342	0.0369124	down	6	5	5	15	14	24	ENSG00000095370
SHANK1	-1.29314	0.00292801	0.0369124	down	19	24	23	63	27	47	ENSG00000161681
C2CD4C	-1.00817	0.00311605	0.0384108	down	41	61	56	100	59	110	ENSG00000183186
AL355488.1	-1.64967	0.00329764	0.0398888	down	18	12	13	21	65	25	ENSG00000273373
DLL1	-1.20404	0.00365508	0.0432669	down	16	32	33	57	37	63	ENSG00000198719
KCNQ1OT1	-1.03344	0.00370159	0.0437426	down	127	43	127	131	193	170	ENSG00000269821
PRSS53	-1.40359	0.00374042	0.0440135	down	11	17	15	32	23	41	ENSG00000151006
TCEA2	-1.20138	0.00404127	0.0465637	down	18	24	26	57	42	32	ENSG00000171703
RND1	-1.06861	0.00413343	0.0471935	down	25	38	45	72	43	75	ENSG00000172602
RAPGEF3	-1.17591	0.00419373	0.047646	down	31	30	41	60	35	98	ENSG00000079337
FBXL16	-1.78547	0.00441569	0.0494772	down	5	10	9	22	12	36	ENSG00000127585
ZFP36	-1.02357	0.00447799	0.0498123	down	1105	1263	1369	1598	1031	3790	ENSG00000128016
MOCOS	1.39917	2.68063e-15	3.70945e-12	up	874	900	1007	314	278	291	ENSG00000075643
SFPQ	1.21311	2.01089e-12	1.63687e-09	up	3573	2896	4013	1235	1344	1168	ENSG00000116560
KRCC1	2.62559	2.8548e-12	2.19471e-09	up	118	124	141	26	17	9	ENSG00000172086
CRTAM	2.78804	4.02639e-12	2.93248e-09	up	91	81	118	16	7	12	ENSG00000109943
ZNF629	1.39463	6.16031e-12	4.26232e-09	up	593	529	638	227	156	178	ENSG00000102870
NCOA5	1.67287	3.07206e-11	1.84831e-08	up	462	326	457	137	108	80	ENSG00000124160
MT-CYB	1.12643	3.31148e-11	1.90934e-08	up	34354	34336	34733	14870	12712	12263	ENSG00000198727
MT-CO3	1.49749	8.63989e-11	3.98529e-08	up	55339	61041	56161	21914	11774	18268	ENSG00000198938
REG4	2.60016	1.06341e-10	4.59858e-08	up	75	89	89	11	12	12	ENSG00000134193
NOP14-AS1	1.38231	2.10874e-10	8.33737e-08	up	348	338	355	123	110	102	ENSG00000249673
SYK	1.13377	5.02677e-10	1.88001e-07	up	1152	981	1159	478	403	374	ENSG00000165025
GTF2A1	2.18	5.49898e-10	1.93939e-07	up	260	121	238	37	49	26	ENSG00000165417
MT-ATP6	1.16292	7.99976e-10	2.63573e-07	up	21994	19589	20074	9096	6157	7997	ENSG00000198899
ZFHX2	2.03369	9.19941e-10	2.9605e-07	up	105	102	153	31	21	21	ENSG00000136367
TOE1	1.35088	1.1762e-09	3.61694e-07	up	421	327	378	124	106	140	ENSG00000132773
UTP14A	1.15744	3.00267e-09	8.14724e-07	up	543	452	545	211	166	201	ENSG00000156697
CFTR	2.22022	3.13776e-09	8.35006e-07	up	218	120	271	31	53	22	ENSG00000001626
SLC1A4	1.12521	4.88377e-09	1.22876e-06	up	1835	2137	2181	908	649	821	ENSG00000115902
SORBS2	1.41815	4.99835e-09	1.23513e-06	up	387	348	498	128	154	99	ENSG00000154556
CLDN2	1.28796	7.88329e-09	1.85307e-06	up	837	882	1069	424	269	264	ENSG00000165376
RHNO1	1.27797	8.03472e-09	1.85307e-06	up	392	385	393	163	123	120	ENSG00000171792
GPATCH4	1.10395	8.18133e-09	1.85595e-06	up	642	515	770	251	222	271	ENSG00000160818
SLC6A9	1.52787	1.37461e-08	2.8821e-06	up	342	489	482	145	87	153	ENSG00000196517
INTS9	1.28068	2.03073e-08	4.01447e-06	up	324	269	307	117	84	110	ENSG00000104299
PSKH1	1.28005	2.66944e-08	5.08091e-06	up	501	512	573	238	135	177	ENSG00000159792
CTBP1-AS2	1.17733	5.1744e-08	8.83992e-06	up	314	285	330	132	105	107	ENSG00000196810
UTP20	1.70445	5.8751e-08	9.9146e-06	up	723	406	800	149	228	105	ENSG00000120800
HCG18	1.23814	7.23735e-08	1.17824e-05	up	332	236	300	102	98	107	ENSG00000231074
ZBED3	1.20246	7.69291e-08	1.22362e-05	up	246	214	286	94	82	94	ENSG00000132846
PSAT1	1.09641	7.81288e-08	1.22858e-05	up	4679	6300	6060	2183	2395	2109	ENSG00000135069
TMEM97	1.0118	8.13188e-08	1.26437e-05	up	687	649	789	268	313	296	ENSG00000109084
LENG9	1.54778	1.2916e-07	1.88138e-05	up	246	294	295	106	47	89	ENSG00000275183
ELFN1-AS1	1.72295	1.60963e-07	2.26155e-05	up	127	133	118	44	25	28	ENSG00000236081
PRMT6	1.30703	1.61796e-07	2.26155e-05	up	321	263	302	132	81	88	ENSG00000198890
BTC	1.92672	1.83634e-07	2.4913e-05	up	116	102	167	27	40	16	ENSG00000174808
NEK8	1.73219	2.20221e-07	2.93022e-05	up	143	133	148	50	36	21	ENSG00000160602
PRKAR1B	1.28288	2.36122e-07	3.0825e-05	up	297	282	270	116	74	105	ENSG00000188191
LRRC37A4P	1.56564	2.57598e-07	3.24058e-05	up	724	403	982	156	256	164	ENSG00000214425
IQANK1	1.01168	2.7344e-07	3.40888e-05	up	695	559	690	320	237	250	ENSG00000203499
AC018629.1	1.25414	3.11507e-07	3.84878e-05	up	225	242	235	97	73	78	ENSG00000279806
PCBD2	1.73585	3.25627e-07	3.98763e-05	up	104	84	118	22	32	22	ENSG00000132570
CAP2	1.1517	3.45188e-07	4.15366e-05	up	274	305	348	116	126	106	ENSG00000112186
WAC-AS1	1.30639	3.72711e-07	4.44618e-05	up	211	202	231	73	85	59	ENSG00000254635
TMEM52B	1.10364	4.20622e-07	4.85047e-05	up	1426	1228	1558	525	665	434	ENSG00000165685
ACER2	1.52753	4.43684e-07	5.04145e-05	up	163	111	200	40	54	41	ENSG00000177076
TTC34	2.61883	5.13592e-07	5.64054e-05	up	41	40	60	7	7	5	ENSG00000215912
NIPAL2	1.2792	6.94626e-07	7.28199e-05	up	276	229	382	86	121	93	ENSG00000104361
CFAP44	2.22619	7.04169e-07	7.32654e-05	up	109	51	121	19	22	8	ENSG00000206530
ITGA9	1.25397	7.7418e-07	7.93564e-05	up	253	179	338	92	79	95	ENSG00000144668
FAIM	1.11506	8.65758e-07	8.80909e-05	up	252	247	312	122	86	105	ENSG00000158234
SMPDL3A	1.30908	1.01497e-06	9.96107e-05	up	163	172	275	66	69	68	ENSG00000172594
WDR81	1.08612	1.06608e-06	0.000103164	up	437	403	455	217	135	161	ENSG00000167716
AIMP2	1.1631	1.56368e-06	0.000140508	up	444	453	447	215	119	174	ENSG00000106305
TRAK2	1.22631	2.01425e-06	0.000177476	up	695	449	784	199	288	188	ENSG00000115993
PRKACB	1.58578	2.0347e-06	0.000177476	up	190	106	223	36	61	44	ENSG00000142875
CICP14	1.70744	2.25012e-06	0.000193399	up	110	63	119	31	20	23	ENSG00000281490
C22orf46	1.04454	2.42385e-06	0.000205775	up	353	260	439	139	137	145	ENSG00000184208
GEN1	1.62351	2.54509e-06	0.00021475	up	284	137	358	70	88	47	ENSG00000178295
LCMT2	1.13353	2.9805e-06	0.000246971	up	338	336	355	155	140	98	ENSG00000168806
ZNF252P	1.29791	3.33197e-06	0.000263905	up	237	200	324	77	110	67	ENSG00000196922
PCK2	1.10923	3.7608e-06	0.000291858	up	1495	2329	1910	846	606	808	ENSG00000100889
ACTL10	1.9083	4.01007e-06	0.000304898	up	67	62	67	20	9	15	ENSG00000182584
VPS9D1-AS1	1.40368	4.20639e-06	0.000316348	up	141	152	165	62	30	54	ENSG00000261373
AL359915.2	1.28782	5.00676e-06	0.000362741	up	129	118	129	44	41	44	ENSG00000231365
AC019069.1	3.14062	5.2432e-06	0.000372295	up	41	39	56	11	0	2	ENSG00000272711
GOPC	1.25868	5.24674e-06	0.000372295	up	1107	701	1370	354	472	257	ENSG00000047932
CBX5	1.20684	5.4308e-06	0.000379553	up	4001	2166	4322	1149	1574	985	ENSG00000094916
SFXN2	1.30254	5.55034e-06	0.000382408	up	173	111	162	50	54	46	ENSG00000156398
LGR5	1.24991	5.55456e-06	0.000382408	up	493	267	499	134	178	122	ENSG00000139292
FKRP	1.0726	6.2518e-06	0.000422012	up	253	243	294	129	80	106	ENSG00000181027
FAM86C1	1.45354	6.66689e-06	0.00044354	up	118	85	105	37	30	27	ENSG00000158483
NUP50-AS1	1.01853	1.04968e-05	0.000644876	up	241	240	288	128	87	103	ENSG00000226328
DOCK8	1.12903	1.12768e-05	0.000672623	up	984	681	1047	269	450	299	ENSG00000107099
THEM4	1.09346	1.15229e-05	0.000684352	up	195	147	208	68	72	74	ENSG00000159445
LINC00858	1.94387	1.16661e-05	0.000685553	up	71	44	72	11	19	10	ENSG00000229404
ARHGEF9	1.22046	1.19246e-05	0.000690431	up	135	133	134	49	43	53	ENSG00000131089
SDAD1	1.20604	1.25264e-05	0.000707511	up	633	537	914	205	339	193	ENSG00000198301
CCDC92	1.21629	1.39771e-05	0.000779901	up	149	194	174	75	55	58	ENSG00000119242
EVX1	1.20659	1.53416e-05	0.000835815	up	207	222	229	107	53	81	ENSG00000106038
ASCL2	1.11241	1.63562e-05	0.000887597	up	938	1085	990	512	248	426	ENSG00000183734
TIPIN	1.07511	1.76765e-05	0.000936052	up	199	179	223	74	92	71	ENSG00000075131
DUS3L	1.05774	1.94699e-05	0.00100908	up	525	489	432	251	146	193	ENSG00000141994
NOX1	2.35702	2.0096e-05	0.00103378	up	36	44	50	4	12	5	ENSG00000007952
SLC16A13	1.24005	2.05998e-05	0.00105578	up	244	247	282	137	62	77	ENSG00000174327
ZMYND11	1.13253	2.07774e-05	0.00105772	up	663	510	721	209	324	178	ENSG00000015171
EEF1AKMT1	1.95959	2.51846e-05	0.00122406	up	37	58	58	12	11	10	ENSG00000150456
ERVMER34-1	1.3928	2.67568e-05	0.00127237	up	261	158	209	67	90	41	ENSG00000226887
FAM208A	1.25991	2.74853e-05	0.00129368	up	1169	679	1452	338	518	262	ENSG00000163946
SIRT5	1.06124	2.94184e-05	0.00135697	up	163	174	244	85	77	69	ENSG00000124523
MT-CO2	1.03704	3.15282e-05	0.00142578	up	109804	106694	105671	58213	27131	48058	ENSG00000198712
ZNF362	1.28943	3.25942e-05	0.00144599	up	210	190	169	92	42	64	ENSG00000160094
PSMG3-AS1	1.96589	3.43181e-05	0.00150677	up	55	42	72	20	7	9	ENSG00000230487
BEND3	1.07007	3.44081e-05	0.00150677	up	240	155	206	89	72	78	ENSG00000178409
PYCR3	1.12182	3.89915e-05	0.00167567	up	378	370	316	191	102	123	ENSG00000104524
LINC00339	1.12118	4.35967e-05	0.00183584	up	155	154	187	84	53	54	ENSG00000218510
ADM2	1.16156	4.56956e-05	0.00187616	up	146	206	202	80	52	77	ENSG00000128165
LINC01547	2.14026	4.58727e-05	0.00187616	up	38	39	38	9	5	8	ENSG00000183250
CUTALP	1.13016	4.70426e-05	0.00189789	up	139	112	160	60	52	44	ENSG00000226752
LBHD1	1.56558	5.29775e-05	0.00208034	up	65	66	62	22	15	18	ENSG00000162194
POU5F1B	1.92075	5.3682e-05	0.00209254	up	69	36	64	18	12	7	ENSG00000212993
FAM86HP	1.99407	5.89453e-05	0.00222257	up	55	31	48	9	7	12	ENSG00000253540
C1RL	1.02324	6.59214e-05	0.00244563	up	215	192	259	103	101	68	ENSG00000139178
FAM86DP	1.05719	7.53875e-05	0.00270262	up	250	243	253	128	66	109	ENSG00000244026
LINC01508	1.59057	7.69215e-05	0.00272324	up	80	61	71	28	19	12	ENSG00000231107
IPO5P1	1.48422	7.71725e-05	0.00272427	up	83	63	74	30	18	18	ENSG00000269837
ZC3H4	1.13291	7.98626e-05	0.00278373	up	639	499	719	344	133	234	ENSG00000130749
EPN3	1.07609	8.18227e-05	0.00283066	up	479	441	510	264	112	197	ENSG00000049283
ERMAP	1.20758	8.70478e-05	0.00293082	up	112	88	109	45	31	36	ENSG00000164010
ATP6V1E2	1.12001	9.38326e-05	0.00309894	up	117	107	119	46	45	41	ENSG00000250565
TLCD1	1.31104	9.63645e-05	0.00314503	up	153	169	144	81	35	44	ENSG00000160606
POLA1	1.28768	0.000121524	0.00367976	up	352	223	374	69	161	87	ENSG00000101868
DENND2D	1.05588	0.00013389	0.00393521	up	115	140	152	59	51	54	ENSG00000162777
TFRC	1.2365	0.000136055	0.003972	up	2243	948	2057	501	859	450	ENSG00000072274
UFSP1	1.8677	0.000138521	0.004027	up	51	53	46	18	5	12	ENSG00000176125
HOMEZ	1.09791	0.000141367	0.004084	up	387	406	432	216	88	181	ENSG00000215271
LINC00638	2.57466	0.000141877	0.00409021	up	23	29	34	5	6	1	ENSG00000258701
LINC00941	1.35519	0.000143174	0.004119	up	96	97	116	29	48	23	ENSG00000235884
SIDT1	1.09688	0.000145837	0.00416961	up	124	98	139	49	51	40	ENSG00000072858
HIST1H3E	1.71738	0.000148273	0.00420452	up	43	45	59	9	16	12	ENSG00000274750
FAM86EP	1.90953	0.000152163	0.00429722	up	46	40	34	11	8	8	ENSG00000251669
SARM1	1.10822	0.000152898	0.0043004	up	122	100	157	61	41	44	ENSG00000004139
QRICH2	1.36908	0.000159474	0.00445109	up	64	59	85	25	18	24	ENSG00000129646
AC092171.3	2.52775	0.000159863	0.00445109	up	25	42	34	10	1	4	ENSG00000234432
FAM212B	1.09407	0.000166045	0.00453163	up	117	98	147	50	37	54	ENSG00000197852
AC009779.2	1.30396	0.000179536	0.0048335	up	71	77	78	29	21	27	ENSG00000258056
SURF2	1.25883	0.000180622	0.00484388	up	173	151	168	77	28	69	ENSG00000148291
TMPO-AS1	1.95192	0.000185696	0.00494166	up	33	33	41	7	9	7	ENSG00000257167
ATF5	1.18363	0.000186443	0.00495201	up	156	177	191	82	35	78	ENSG00000169136
AL355338.1	1.0561	0.000204431	0.00536796	up	157	107	156	67	54	47	ENSG00000274605
ATOH8	1.39812	0.000209735	0.00546576	up	67	103	105	31	18	39	ENSG00000168874
DND1P1	1.26311	0.000234388	0.0060064	up	109	62	139	35	32	39	ENSG00000264070
ZNF37A	1.14014	0.000239623	0.00609541	up	276	156	319	87	122	69	ENSG00000075407
KLHL4	1.26265	0.000267343	0.00668986	up	82	71	131	26	37	34	ENSG00000102271
FAM222A	1.17953	0.000284728	0.00701078	up	130	99	130	53	26	54	ENSG00000139438
AC004080.2	1.0968	0.000289506	0.00708269	up	115	110	118	47	52	35	ENSG00000253508
RCBTB2	1.54865	0.000290261	0.00708269	up	70	39	71	16	12	23	ENSG00000136161
LINC01133	1.78495	0.000290379	0.00708269	up	29	45	63	14	10	9	ENSG00000224259
ZSCAN5A	1.5783	0.000321812	0.00770457	up	55	44	79	20	20	9	ENSG00000131848
AC080112.1	1.2423	0.000337372	0.00795323	up	90	88	100	45	20	34	ENSG00000266208
ZNF594	1.1778	0.000339818	0.00797016	up	85	76	136	39	38	31	ENSG00000180626
ELAC1	1.72931	0.000342865	0.00801446	up	50	30	56	12	7	15	ENSG00000141642
PDSS1	1.17239	0.000347769	0.00804927	up	124	69	133	38	43	38	ENSG00000148459
MAFG-AS1	1.45801	0.000354603	0.00815191	up	55	62	56	21	19	13	ENSG00000265688
LRRC37A3	1.56859	0.000354636	0.00815191	up	74	44	49	13	19	15	ENSG00000176809
LINC01291	1.91198	0.000364678	0.00831028	up	38	28	59	6	14	7	ENSG00000204792
MBTD1	1.18794	0.000386175	0.00874614	up	196	115	228	59	89	45	ENSG00000011258
ZNF37BP	1.42744	0.00039409	0.0088818	up	105	53	122	32	36	17	ENSG00000234420
FAM129A	1.01129	0.000423097	0.0093677	up	116	128	123	56	52	45	ENSG00000135842
FAM86JP	1.39565	0.000435118	0.00947915	up	65	59	71	29	20	13	ENSG00000171084
SCYL3	1.01296	0.000454861	0.00978906	up	131	118	177	50	71	53	ENSG00000000457
TTC30B	1.37399	0.000459634	0.00984585	up	72	78	111	30	38	15	ENSG00000196659
ACPP	1.00298	0.000473391	0.0101249	up	109	136	160	68	51	50	ENSG00000014257
IRAK1BP1	1.1855	0.000495585	0.0105021	up	90	64	105	33	36	25	ENSG00000146243
AL109613.1	2.80274	0.000532709	0.0109371	up	18	26	23	0	5	3	ENSG00000224093
SNAI3-AS1	1.39503	0.000534951	0.0109518	up	92	94	69	42	16	25	ENSG00000260630
C12orf4	1.20918	0.000581198	0.0116223	up	170	95	191	52	74	35	ENSG00000047621
SPRN	1.51755	0.000586412	0.0116927	up	40	54	49	15	15	12	ENSG00000203772
EIF1AXP1	1.01587	0.000595864	0.0118131	up	155	102	170	46	65	63	ENSG00000236698
NCAPD2P1	2.73498	0.000614804	0.0121335	up	21	24	26	7	2	0	ENSG00000230356
AC091588.3	1.90971	0.000631209	0.0123449	up	32	33	29	6	9	6	ENSG00000266283
PKD2	1.1013	0.000739826	0.0141405	up	347	188	363	92	164	85	ENSG00000118762
ANKMY1	1.00432	0.000755825	0.0143669	up	228	191	249	139	76	64	ENSG00000144504
TRMO	1.03384	0.000762823	0.01448	up	134	118	105	57	50	40	ENSG00000136932
URAD	1.97479	0.000815808	0.0152556	up	37	32	34	12	8	2	ENSG00000183463
LINC00909	1.02988	0.000833507	0.0155028	up	109	83	96	38	37	43	ENSG00000264247
AC104088.1	2.08502	0.000845256	0.0156164	up	20	28	33	6	3	7	ENSG00000232555
DNAH3	1.11519	0.000848867	0.0156171	up	135	121	139	38	73	40	ENSG00000158486
CCDC122	1.50492	0.000854481	0.0156704	up	52	52	83	18	27	9	ENSG00000151773
GPR1	1.04073	0.000890233	0.0160902	up	140	110	143	44	71	43	ENSG00000183671
ZNF425	2.24031	0.000920447	0.0163956	up	20	22	26	3	4	5	ENSG00000204947
SLC8A1	1.84576	0.000947613	0.0167901	up	28	34	65	15	10	4	ENSG00000183023
FBXL19-AS1	1.79991	0.00095075	0.0168137	up	26	29	55	8	6	12	ENSG00000260852
FER1L6	1.13154	0.000962211	0.0169188	up	101	59	114	38	36	29	ENSG00000214814
AC090114.2	1.98825	0.000966474	0.0169507	up	21	42	30	8	4	8	ENSG00000273270
EPM2A	1.21043	0.00100622	0.0174488	up	80	67	72	27	33	19	ENSG00000112425
TIMM8B	1.13021	0.00111342	0.0189368	up	379	356	396	208	59	172	ENSG00000150779
ZNF497	1.86021	0.00112336	0.0189805	up	31	35	51	12	2	13	ENSG00000174586
AC092718.4	1.49103	0.00118389	0.0197381	up	47	64	58	17	8	26	ENSG00000261061
C10orf91	1.99551	0.00119672	0.0198089	up	58	61	37	25	3	6	ENSG00000180066
ZNF268	1.13166	0.00120329	0.0198599	up	102	68	167	39	48	38	ENSG00000090612
TCF4	1.08169	0.00125396	0.0204627	up	107	78	154	44	54	33	ENSG00000196628
SP2-AS1	2.0788	0.0012573	0.0204929	up	27	19	47	10	6	2	ENSG00000234494
BRCA2	1.22157	0.00126272	0.0205571	up	259	105	303	74	107	50	ENSG00000139618
AP4S1	1.12947	0.00127229	0.0206158	up	82	61	72	27	30	25	ENSG00000100478
AC012306.2	1.61785	0.00128814	0.0207769	up	32	34	44	13	6	11	ENSG00000272667
SNX18P3	2.31964	0.00130504	0.0209259	up	24	10	47	4	5	4	ENSG00000225345
TTC30A	1.68384	0.00138002	0.0218	up	34	24	39	8	8	9	ENSG00000197557
ZNF107	1.10702	0.00154067	0.0237944	up	202	92	202	61	82	45	ENSG00000196247
TP53AIP1	2.37937	0.00159525	0.0243924	up	38	9	29	6	4	2	ENSG00000120471
C5	1.2992	0.00162135	0.0246823	up	71	36	95	24	23	20	ENSG00000106804
BORCS8	1.42209	0.00170737	0.0255698	up	46	36	46	18	10	12	ENSG00000254901
METAP1D	1.12097	0.00172228	0.0257374	up	70	59	83	33	28	20	ENSG00000172878
C14orf93	1.06743	0.00178985	0.0263998	up	67	78	109	41	25	35	ENSG00000100802
SAMD9	1.30304	0.0018828	0.0274255	up	203	90	323	56	101	42	ENSG00000205413
FAM111B	1.13466	0.00194245	0.028058	up	351	154	428	88	168	86	ENSG00000189057
LINC00239	1.63618	0.00203424	0.0288716	up	30	30	37	6	8	12	ENSG00000258512
STS	1.10628	0.00209759	0.0293493	up	132	81	110	26	54	44	ENSG00000101846
OR7E14P	1.26944	0.00221772	0.0304755	up	65	60	57	26	11	27	ENSG00000184669
DET1	1.22837	0.00225017	0.0307687	up	43	53	74	18	23	19	ENSG00000140543
FAM86B1	1.30491	0.00233782	0.0316854	up	49	51	46	19	11	20	ENSG00000186523
GBAP1	1.03703	0.00241847	0.0324921	up	133	103	124	67	26	55	ENSG00000160766
VLDLR-AS1	2.27721	0.00243494	0.0325909	up	14	25	24	4	1	6	ENSG00000236404
PGBD4	1.24044	0.0024376	0.0325909	up	56	50	78	19	30	15	ENSG00000182405
GTF2IRD2B	1.06191	0.00265837	0.0347371	up	65	81	87	24	37	32	ENSG00000174428
TECTA	1.8591	0.00281832	0.0359446	up	27	16	37	6	8	4	ENSG00000109927
ENOX2	1.05369	0.00297037	0.0371646	up	144	98	121	49	67	29	ENSG00000165675
FNDC11	1.34932	0.00309093	0.0382237	up	35	54	53	16	10	21	ENSG00000125531
EFCAB2	1.15407	0.00310681	0.0383857	up	48	47	60	19	19	20	ENSG00000203666
TMPPE	1.33467	0.00325572	0.0395959	up	50	31	50	11	14	18	ENSG00000188167
AC018647.2	1.0583	0.00325801	0.0395959	up	83	53	89	25	36	28	ENSG00000271122
HOMER2	1.5637	0.00351553	0.042083	up	32	21	40	10	7	9	ENSG00000103942
STOX1	1.13848	0.00356357	0.0424975	up	53	45	73	18	25	21	ENSG00000165730
KCNC3	1.0627	0.00370895	0.0437922	up	97	71	99	36	20	51	ENSG00000131398
AC099343.3	1.87582	0.00389539	0.0454506	up	24	26	19	8	4	4	ENSG00000271646
ARMCX4	1.34189	0.00402581	0.0465215	up	49	37	49	12	22	10	ENSG00000196440
AC093157.1	1.44677	0.00402752	0.0465215	up	39	29	44	14	14	6	ENSG00000233184
AL158206.1	1.17679	0.00407409	0.0467473	up	61	97	92	19	45	28	ENSG00000260912
AL645608.1	2.00526	0.00416414	0.047489	up	21	14	28	6	2	5	ENSG00000223764
AL513477.1	1.67641	0.00427389	0.0482793	up	21	27	32	9	4	8	ENSG00000269896
MRPS17	1.12147	0.0043681	0.049103	up	45	56	57	23	18	20	ENSG00000239789
AC022107.1	1.69961	0.00443912	0.0495952	up	29	24	24	10	5	5	ENSG00000280187
